# Supplementary material for: A review of the Anomaloninae (Hymenoptera, Ichneumonidae, Anomaloninae) from the Ukrainian Carpathians
Source: Biodivers Data J. 2015 Dec 21;(3):e6890. doi: 10.3897/BDJ.3.e6890 (PMC4698460; doi:10.3897/BDJ.3.e6890)
Supplement: XML Treatment for Anomalon cruentatum [file BDJ.3.e6890-treatment1.xml]

<!DOCTYPE tp:taxon-treatment
  PUBLIC "-//TaxonX//DTD Taxonomic Treatment Publishing DTD v0 20100105//EN" "tax-treatment-NSO.dtd">
<tp:taxon-treatment xmlns:tp="http://www.plazi.org/taxpub"><tp:treatment-meta><mixed-citation publication-type="journal"><person-group><name><surname>Nuzhna</surname><given-names>Anna</given-names></name><name><surname>Varga</surname><given-names>Oleksandr</given-names></name></person-group><article-title>A review of the <tp:taxon-name><tp:taxon-name-part taxon-name-part-type="subfamily">Anomaloninae</tp:taxon-name-part></tp:taxon-name> (<tp:taxon-name><tp:taxon-name-part taxon-name-part-type="order">Hymenoptera</tp:taxon-name-part></tp:taxon-name>, <tp:taxon-name><tp:taxon-name-part taxon-name-part-type="family">Ichneumonidae</tp:taxon-name-part></tp:taxon-name>, <tp:taxon-name><tp:taxon-name-part taxon-name-part-type="subfamily">Anomaloninae</tp:taxon-name-part></tp:taxon-name>) from the Ukrainian Carpathians</article-title><source>Biodivers Data J</source><day>21</day><month>12</month><year>2015</year><volume>2015</volume><issue>3</issue><pub-id pub-id-type="doi">10.3897/BDJ.3.e6890</pub-id></mixed-citation></tp:treatment-meta><tp:nomenclature><tp:taxon-name><tp:taxon-name-part taxon-name-part-type="genus">Anomalon</tp:taxon-name-part> <tp:taxon-name-part taxon-name-part-type="species">cruentatum</tp:taxon-name-part></tp:taxon-name><tp:taxon-authority>Geoffroy, 1785</tp:taxon-authority></tp:nomenclature><tp:treatment-sec sec-type="materials"><title>Materials</title><list list-type="alpha-lower" list-content="occurrences"><list-item><p><bold>Type status:</bold> <named-content xmlns:xlink="http://www.w3.org/1999/xlink" content-type="dwc:typeStatus" xlink:type="simple">Other material</named-content>. <bold>Occurrence:</bold> recordedBy: <named-content xmlns:xlink="http://www.w3.org/1999/xlink" content-type="dwc:recordedBy" xlink:type="simple">O. Varga</named-content>; individualCount: <named-content xmlns:xlink="http://www.w3.org/1999/xlink" content-type="dwc:individualCount" xlink:type="simple">1</named-content>; sex: <named-content xmlns:xlink="http://www.w3.org/1999/xlink" content-type="dwc:sex" xlink:type="simple">female</named-content>; lifeStage: <named-content xmlns:xlink="http://www.w3.org/1999/xlink" content-type="dwc:lifeStage" xlink:type="simple">adult</named-content>; <bold>Location:</bold> country: <named-content xmlns:xlink="http://www.w3.org/1999/xlink" content-type="dwc:country" xlink:type="simple">Ukraine</named-content>; stateProvince: <named-content xmlns:xlink="http://www.w3.org/1999/xlink" content-type="dwc:stateProvince" xlink:type="simple">Transcarpathian region</named-content>; county: <named-content xmlns:xlink="http://www.w3.org/1999/xlink" content-type="dwc:county" xlink:type="simple">Tyachiv district</named-content>; locality: <named-content xmlns:xlink="http://www.w3.org/1999/xlink" content-type="dwc:locality" xlink:type="simple">Solotvyno</named-content>; verbatimElevation: <named-content xmlns:xlink="http://www.w3.org/1999/xlink" content-type="dwc:verbatimElevation" xlink:type="simple">280 m</named-content>; verbatimCoordinates: <named-content xmlns:xlink="http://www.w3.org/1999/xlink" content-type="dwc:verbatimCoordinates" xlink:type="simple"><named-content content-type="dwc:verbatimCoordinates" xlink:type="simple">47°57'15.82"N, 23°52'13.95"E</named-content></named-content>; <bold>Identification:</bold> identifiedBy: <named-content xmlns:xlink="http://www.w3.org/1999/xlink" content-type="dwc:identifiedBy" xlink:type="simple">A. Nuzhna</named-content>; dateIdentified: <named-content xmlns:xlink="http://www.w3.org/1999/xlink" content-type="dwc:dateIdentified" xlink:type="simple">2013</named-content>; <bold>Event:</bold> samplingProtocol: <named-content xmlns:xlink="http://www.w3.org/1999/xlink" content-type="dwc:samplingProtocol" xlink:type="simple">sweeping</named-content>; eventDate: <named-content xmlns:xlink="http://www.w3.org/1999/xlink" content-type="dwc:eventDate" xlink:type="simple">06/23/2013</named-content></p></list-item></list></tp:treatment-sec><tp:treatment-sec sec-type="Distribution"><title>Distribution</title><p>Palaearctic and Oriental regions (<xref ref-type="bibr" rid="B1873155">Yu et al. 2012</xref>). Ukraine: all regions (<xref ref-type="bibr" rid="B1780506">Nuzhna 2010</xref>) (Fig. <xref ref-type="fig" rid="F2363841">1</xref>).</p></tp:treatment-sec><tp:treatment-sec><!--Section generated to contain objects referenced in tp:taxon-treatment.--><fig-group id="F2363841" position="float" orientation="portrait"><caption><p><italic><tp:taxon-name><tp:taxon-name-part taxon-name-part-type="genus">Anomalon</tp:taxon-name-part> <tp:taxon-name-part taxon-name-part-type="species">cruentatum</tp:taxon-name-part></tp:taxon-name></italic> (Geoffroy,1785), female.</p></caption><fig id="F2363846" position="float" orientation="portrait"><label>Figure 1a.</label><caption><p>dorsal view of face</p></caption><graphic xmlns:xlink="http://www.w3.org/1999/xlink" xlink:href="biodiversity_data_journal-3-e6890-g001_a.png" xlink:type="simple" position="float" orientation="portrait" id="oo_68563.png"/></fig><fig id="F2363847" position="float" orientation="portrait"><label>Figure 1b.</label><caption><p>lateral view of mesosoma</p></caption><graphic xmlns:xlink="http://www.w3.org/1999/xlink" xlink:href="biodiversity_data_journal-3-e6890-g001_b.png" xlink:type="simple" position="float" orientation="portrait" id="oo_68564.png"/></fig></fig-group></tp:treatment-sec><ref-list><ref id="B1873155"><element-citation xmlns:xlink="http://www.w3.org/1999/xlink" publication-type="software" xlink:type="simple"><person-group person-group-type="author"><name name-style="western"><surname>Yu</surname><given-names>D. S.</given-names></name><name name-style="western"><surname>Horstmann</surname><given-names>K.</given-names></name><name name-style="western"><surname>van Achterberg</surname><given-names>C.</given-names></name></person-group><year>2012</year><article-title>World <tp:taxon-name><tp:taxon-name-part taxon-name-part-type="superfamily">Ichneumonoidea</tp:taxon-name-part></tp:taxon-name> 2011. Taxapad 2012. Database on flash-drive</article-title><publisher-name>Ottawa, Ontario, Canada</publisher-name><uri xlink:type="simple">http://www.taxapad.com.</uri></element-citation></ref><ref id="B1780506"><element-citation xmlns:xlink="http://www.w3.org/1999/xlink" publication-type="article" xlink:type="simple"><person-group person-group-type="author"><name name-style="western"><surname>Nuzhna</surname><given-names>A. D.</given-names></name></person-group><year>2010</year><article-title><tp:taxon-name><tp:taxon-name-part taxon-name-part-type="family">Ichneumonidae</tp:taxon-name-part></tp:taxon-name> of the Subfamily <tp:taxon-name><tp:taxon-name-part taxon-name-part-type="subfamily">Anomaloninae</tp:taxon-name-part></tp:taxon-name> (<tp:taxon-name><tp:taxon-name-part taxon-name-part-type="order">Hymenoptera</tp:taxon-name-part></tp:taxon-name>, <tp:taxon-name><tp:taxon-name-part taxon-name-part-type="family">Ichneumonidae</tp:taxon-name-part></tp:taxon-name>) in the Crimean fauna</article-title><source>Optimization and Protection of Ecosystems</source><volume>3</volume><fpage>76</fpage><lpage>81</lpage><comment content-type="language">Russian</comment></element-citation></ref></ref-list></tp:taxon-treatment>
